# Supplementary material for: Genetic variation in the miR‐708 gene and its binding targets in bipolar disorder
Source: Bipolar Disord. 2016 Nov 16;18(8):650–6. doi: 10.1111/bdi.12448 (PMC5244671; doi:10.1111/bdi.12448)
Supplement: Supplementary file 1 [file BDI-18-650-s001.xlsx]

## Sheet: Supplementary table 1
Supplementary table 1. Primers used for HRM
name	sequence	HRM mastermix
miR-708a F	aggggcaagctctactaaag	AccuMelt (Quanta Biosciences, Gaithersburg, MD, US)
miR-708a R	AACCATGGGGGTTAGGTTTC
miR-708b F	ggtcctaaattcctgaagcc	AccuMelt (Quanta Biosciences, Gaithersburg, MD, US)
miR-708b R	GGATGGATGAGATCCCTCAG
miR-708c F	gtcatctctcttctcaccctg	Sensimix (Bioline, London, UK)
miR-708c R	AGCTCAGTCCAAATGAGTGAC
