# Supplementary material for: Genetic variation in the miR‐708 gene and its binding targets in bipolar disorder
Source: Bipolar Disord. 2016 Nov 16;18(8):650–6. doi: 10.1111/bdi.12448 (PMC5244671; doi:10.1111/bdi.12448)
Supplement: Supplementary file 2 [file BDI-18-650-s002.xlsx]

## Sheet: Sheet1
Supplementary table 2. primers used for genotyping using KASPAR reagents
name	sequence
miR708_rs754333774_ALG	GAAGGTGACCAAGTTCATGCTGGGATAGATGGTACATGAAAATAAGTTG
miR708_rs754333774_ALA	GAAGGTCGGAGTCAACGGATTAAGGGATAGATGGTACATGAAAATAAGTTA
miR708_rs754333774_C2	CTGAATATCAGTGACACAAATTATCAACAT
miR708_rs768049399_ALA	GAAGGTGACCAAGTTCATGCTCAGGGAGGGTGTGCAGGGT
miR708_rs768049399_ALC	GAAGGTCGGAGTCAACGGATTAGGGAGGGTGTGCAGGGG
miR708_rs768049399_C1	AGAGGGCAGGGACCTTACCCTA
