# Supplementary material for: Genetic variation in the miR‐708 gene and its binding targets in bipolar disorder
Source: Bipolar Disord. 2016 Nov 16;18(8):650–6. doi: 10.1111/bdi.12448 (PMC5244671; doi:10.1111/bdi.12448)
Supplement: Supplementary file 3 [file BDI-18-650-s003.xlsx]

## Sheet: Sheet1
Supplementary table 3. Results from association testing of miR-708 target polymorphisms in UCL BD and control data imputed using the 1000 Genomes project data as a reference panel.
CHR	SNP	BP	A1	F_A	F_U	A2	CHISQ	P	OR
11	rs5128	116703640	G	0.08108	0.07332	C	0.4111	0.5214	1.115
2	rs707082	155307832	T	0.08859	0.09899	C	0.6266	0.4286	0.8848
